# Supplementary material for: Integrating Multiple‐Covariate Distance Sampling and Habitat Modeling to Inform Conservation of the Asian Houbara in Central Iran
Source: Ecol Evol. 2026 Jan 30;16(2):e72909. doi: 10.1002/ece3.72909 (PMC12856516; doi:10.1002/ece3.72909)
Supplement: Supplementary file 1 — Data S1: Supporting Information. [file ECE3-16-e72909-s001.zip]

Archive with 2 entries (2 files):
- SuppInfo-Distance Sampling.csv
- SuppInfo-habitat use.csv
