# Supplementary material for: Integrating Multiple‐Covariate Distance Sampling and Habitat Modeling to Inform Conservation of the Asian Houbara in Central Iran
Source: Ecol Evol. 2026 Jan 30;16(2):e72909. doi: 10.1002/ece3.72909 (PMC12856516; doi:10.1002/ece3.72909)
Supplement: Supplementary file 1 — Data S1: Supporting Information. [file ECE3-16-e72909-s001.zip › SuppInfo-Distance Sampling.csv]

Region.Label	Area	Sample.Label	Effort	distance	size	BSH	SHB	CR	FN	MM	SD	HT
esf	10000	pako-2	7	86.77	10	40	10	10	80	10	0	50
esf	10000	hooz-3	7	149	8	20	0	10	70	30	0	15
esf	10000	yakh-6	7	35	8	10	0	15	70	30	0	20
esf	10000	khor-1	7	174	8	30	20	10	70	0	100	50
esf	10000	bad-1	7	13	7	15	0	10	60	30	0	20
esf	10000	cho-13	7	30	7	15	0	10	60	30	10	20
esf	10000	sh-7	7	21.7	7	40	0	40	60	30	0	30
esf	10000	ka-20	7	100	7	20	0	30	60	30	0	35
esf	10000	cho-8	7	72	6	30	0	20	60	30	0	20
esf	10000	mah-6	7	53	5	30	10	5	50	5	0	30
esf	10000	pako-11	7	49.24	5	0	20	0	0	0	100	100
esf	10000	sh-2	7	17.5	5	30	0	10	60	40	0	40
esf	10000	z-17	7	62	5	30	0	20	50	30	0	35
esf	10000	chz-4	7	120	4	30	0	20	50	30	0	20
esf	10000	hooz-5	7	25	4	0	15	10	0	0	80	100
esf	10000	mah-7	7	37	4	30	20	5	40	30	20	30
esf	10000	sh-1	7	30	4	30	0	20	20	30	0	20
esf	10000	sh-3	7	125	4	30	10	20	60	30	0	30
esf	10000	yakh-2	7	104	4	30	0	20	10	30	0	25
esf	10000	ka-2	7	65	4	20	0	5	10	30	0	25
esf	10000	bad-2	7	118.64	3	30	0	5	20	5	0	50
esf	10000	cho-1	7	15	3	0	20	0	0	0	100	150
esf	10000	cho-5-1	7	107	3	0	20	0	0	0	100	100
esf	10000	mah-13	7	6.5	3	10	15	0	15	5	40	30
esf	10000	mah-2	7	25	3	20	0	5	50	5	0	40
esf	10000	pako-7	7	26.5	3	20	10	10	70	5	0	40
esf	10000	sh-4	7	7.07	3	10	20	15	50	30	0	150
esf	10000	z-10	7	74.5	3	35	0	20	20	30	0	40
esf	10000	z-17	7	7	3	30	0	10	40	30	0	35
esf	10000	z-18	7	134	3	20	20	20	50	30	0	50
esf	10000	cho-10	7	139	3	10	20	10	35	30	0	50
esf	10000	na-2	7	322	3	20	0	20	30	30	0	20
esf	10000	bad-4	7	68	2	15	0	30	20	30	0	10
esf	10000	cho-17	7	40	2	0	20	0	0	0	100	300
esf	10000	cho-5	7	75	2	15	25	0	0	0	100	100
esf	10000	hooz-6	7	27	2	0	20	0	0	0	100	100
esf	10000	kh-21	7	48	2	0	30	0	0	0	100	100
esf	10000	mah-10	7	101	2	10	15	5	15	5	30	30
esf	10000	mah-15	7	222	2	20	10	5	70	5	0	70
esf	10000	sh-4	7	85.5	2	30	0	10	40	40	0	30
esf	10000	sh-5	7	213	2	30	0	10	40	40	0	30
esf	10000	yakh-8	7	18.5	2	40	0	30	10	40	0	20
esf	10000	an-1	7	128	2	30	0	20	40	40	0	20
esf	10000	cho-8	7	70.5	2	40	20	10	60	40	10	40
esf	10000	cho-11	7	143	2	15	0	10	20	40	0	20
esf	10000	je-1	7	128	2	30	10	10	20	40	0	30
esf	10000	kah-9	7	150	2	20	0	40	30	40	0	15
esf	10000	khor-12	7	55	2	10	0	10	20	40	0	10
esf	10000	ka-11	7	185	2	30	0	20	30	40	0	10
esf	10000	na-7	7	115	2	10	0	20	50	40	0	20
esf	10000	bad-7	7	240	1	10	0	20	20	40	0	10
esf	10000	cho-11	7	75	1	0	25	0	0	40	100	200
esf	10000	cho-15	7	31	1	0	20	0	0	0	100	150
esf	10000	cho-16	7	78	1	30	0	10	40	20	0	30
esf	10000	cho-6	7	21	1	20	5	5	50	20	0	50
esf	10000	chz-1	7	14	1	30	0	10	40	20	0	30
esf	10000	kh-17	7	21	1	30	0	20	30	30	0	30
esf	10000	pako-8	7	11.28	1	30	0	20	10	30	0	35
esf	10000	z-1	7	62.3	1	40	0	10	50	30	0	40
esf	10000	an-6	7	186	1	10	20	10	35	30	10	50
esf	10000	an-10	7	104	1	20	0	20	10	30	0	30
esf	10000	cho-1	7	174	1	30	0	20	20	30	0	10
esf	10000	kah-1	7	70	1	40	10	20	20	30	0	30
esf	10000	kah-4	7	113	1	30	10	20	50	30	0	30
esf	10000	khor-19	7	121	1	20	0	20	30	30	0	10
esf	10000	na-4	7	124	1	25	0	20	40	30	0	30
esf	10000	na-10	7	114	1	10	0	20	20	10	0	10
esf	10000	bad-3	7
esf	10000	bad-5	7
esf	10000	bad-6	7
esf	10000	bad-8	7
esf	10000	cho-10	7
esf	10000	cho-12	7
esf	10000	cho-14	7
esf	10000	cho-18	7
esf	10000	cho-2	7
esf	10000	cho-19	7
esf	10000	cho-3	7
esf	10000	cho-4	7
esf	10000	cho-7	7
esf	10000	cho-7	7
esf	10000	cho-8	7
esf	10000	cho-9	7
esf	10000	chz-2	7
esf	10000	chz-3	7
esf	10000	chz-5	7
esf	10000	chz-6	7
esf	10000	chz-7	7
esf	10000	chz-8	7
esf	10000	hooz-1	7
esf	10000	hooz-2	7
esf	10000	hooz-3	7
esf	10000	hooz-4	7
esf	10000	kh-1	7
esf	10000	kh-10	7
esf	10000	kh-11	7
esf	10000	kh-11-1	7
esf	10000	kh-12	7
esf	10000	kh-13	7
esf	10000	kh-13-1	7
esf	10000	kh-13-2	7
esf	10000	kh-14	7
esf	10000	kh-15	7
esf	10000	kh-16	7
esf	10000	kh-18	7
esf	10000	kh-19	7
esf	10000	kh-2	7
esf	10000	kh-20	7
esf	10000	kh-22	7
esf	10000	kh-23	7
esf	10000	kh-24	7
esf	10000	kh-3	7
esf	10000	kh-4	7
esf	10000	kh-5	7
esf	10000	kh-7	7
esf	10000	kh-8	7
esf	10000	kh-9	7
esf	10000	mah-1	7
esf	10000	mah-11	7
esf	10000	mah-12	7
esf	10000	mah-14	7
esf	10000	mah-3	7
esf	10000	mah-4	7
esf	10000	mah-5	7
esf	10000	mah-8	7
esf	10000	mah-9	7
esf	10000	pako-1	7
esf	10000	pako-10	7
esf	10000	pako-12	7
esf	10000	pako-3	7
esf	10000	pako-4	7
esf	10000	pako-5	7
esf	10000	pako-6	7
esf	10000	sh-5-1	7
esf	10000	sh-5-2	7
esf	10000	sh-6	7
esf	10000	sh-8	7
esf	10000	yakh-1	7
esf	10000	yakh-10	7
esf	10000	yakh-11	7
esf	10000	yakh-12	7
esf	10000	yakh-13	7
esf	10000	yakh-14	7
esf	10000	yakh-15	7
esf	10000	yakh-3	7
esf	10000	yakh-4	7
esf	10000	yakh-5	7
esf	10000	yakh-7	7
esf	10000	yakh-9	7
esf	10000	z-11	7
esf	10000	z-12	7
esf	10000	z-13	7
esf	10000	z-14	7
esf	10000	z-15	7
esf	10000	z-16	7
esf	10000	z-2	7
esf	10000	z-3	7
esf	10000	z-4	7
esf	10000	z-5	7
esf	10000	z-6	7
esf	10000	z-7	7
esf	10000	z-8	7
esf	10000	an-2	7
esf	10000	an-3	7
esf	10000	an-4	7
esf	10000	an-5	7
esf	10000	an-7	7
esf	10000	an-8	7
esf	10000	an-9	7
esf	10000	cho-2	7
esf	10000	cho-3	7
esf	10000	cho-4	7
esf	10000	cho-5	7
esf	10000	cho-6	7
esf	10000	cho-7	7
esf	10000	cho-9	7
esf	10000	je-2	7
esf	10000	kah-2	7
esf	10000	kah-3	7
esf	10000	kah-5	7
esf	10000	kah-6	7
esf	10000	kah-7	7
esf	10000	kah-8	7
esf	10000	khor-2	7
esf	10000	khor-3	7
esf	10000	khor-4	7
esf	10000	khor-5	7
esf	10000	khor-6	7
esf	10000	khor-7	7
esf	10000	khor-8	7
esf	10000	khor-9	7
esf	10000	khor-10	7
esf	10000	khor-11	7
esf	10000	khor-13	7
esf	10000	khor-14	7
esf	10000	khor-15	7
esf	10000	khor-16	7
esf	10000	khor-17	7
esf	10000	khor-18	7
esf	10000	khor-20	7
esf	10000	ka-1	7
esf	10000	ka-3	7
esf	10000	ka-4	7
esf	10000	ka-5	7
esf	10000	ka-6	7
esf	10000	ka-7	7
esf	10000	ka-8	7
esf	10000	ka-9	7
esf	10000	ka-10	7
esf	10000	ka-12	7
esf	10000	ka-13	7
esf	10000	ka-14	7
esf	10000	ka-15	7
esf	10000	ka-16	7
esf	10000	ka-17	7
esf	10000	ka-18	7
esf	10000	ka-19	7
esf	10000	na-1	7
esf	10000	na-3	7
esf	10000	na-5	7
esf	10000	na-6	7
esf	10000	na-8	7
esf	10000	na-9	7
