# Supplementary material for: Integrating Multiple‐Covariate Distance Sampling and Habitat Modeling to Inform Conservation of the Asian Houbara in Central Iran
Source: Ecol Evol. 2026 Jan 30;16(2):e72909. doi: 10.1002/ece3.72909 (PMC12856516; doi:10.1002/ece3.72909)
Supplement: Supplementary file 1 — Data S1: Supporting Information. [file ECE3-16-e72909-s001.zip › SuppInfo-habitat use.csv]

Bush	Shrub	Coarse	Fine	Medium	Sand	Height	Observation
15	0	30	20	30	0	10	2
10	0	10	20	40	0	10	2
30	0	20	30	40	0	10	2
10	0	20	20	40	0	10	1
30	0	20	20	30	0	10	1
20	0	20	30	30	0	10	1
10	0	20	20	10	0	10	1
20	0	10	70	30	0	15	8
20	0	40	30	40	0	15	2
10	0	15	70	30	0	20	8
15	0	10	60	30	0	20	7
15	0	10	60	30	10	20	7
30	0	20	60	30	0	20	6
30	0	20	50	30	0	20	4
30	0	20	20	30	0	20	4
20	0	20	30	30	0	20	3
40	0	30	10	40	0	20	2
30	0	20	40	40	0	20	2
15	0	10	20	40	0	20	2
10	0	20	50	40	0	20	2
30	0	20	10	30	0	25	4
20	0	5	10	30	0	25	4
40	0	40	60	30	0	30	7
30	10	5	50	5	0	30	5
30	20	5	40	30	20	30	4
30	10	20	60	30	0	30	4
10	15	0	15	5	40	30	3
10	15	5	15	5	30	30	2
30	0	10	40	40	0	30	2
30	0	10	40	40	0	30	2
30	10	10	20	40	0	30	2
30	0	10	40	20	0	30	1
30	0	10	40	20	0	30	1
30	0	20	30	30	0	30	1
20	0	20	10	30	0	30	1
40	10	20	20	30	0	30	1
30	10	20	50	30	0	30	1
25	0	20	40	30	0	30	1
20	0	30	60	30	0	35	7
30	0	20	50	30	0	35	5
30	0	10	40	30	0	35	3
30	0	20	10	30	0	35	1
30	0	10	60	40	0	40	5
20	0	5	50	5	0	40	3
20	10	10	70	5	0	40	3
35	0	20	20	30	0	40	3
40	20	10	60	40	10	40	2
40	0	10	50	30	0	40	1
40	10	10	80	10	0	50	10
30	20	10	70	0	100	50	8
30	0	5	20	5	0	50	3
20	20	20	50	30	0	50	3
10	20	10	35	30	0	50	3
20	5	5	50	20	0	50	1
10	20	10	35	30	10	50	1
20	10	5	70	5	0	70	2
0	20	0	0	0	100	100	5
0	15	10	0	0	80	100	4
0	20	0	0	0	100	100	3
15	25	0	0	0	100	100	2
0	20	0	0	0	100	100	2
0	30	0	0	0	100	100	2
0	20	0	0	0	100	150	3
10	20	15	50	30	0	150	3
0	20	0	0	0	100	150	1
0	25	0	0	0	100	200	1
0	20	0	0	0	100	300	2
